# Supplementary material for: Isolation and Characterization of Polysaccharides from the Ascidian Styela clava
Source: Polymers (Basel). 2021 Dec 22;14(1):16. doi: 10.3390/polym14010016 (PMC8747265; doi:10.3390/polym14010016)
Supplement: Supplementary file 1 [file polymers-14-00016-s001.zip]

Archive with 1 entries (1 files):
- polymers-1508280-supplementary.pdf
